# Supplementary material for: Basal Blood Morphology, Serum Biochemistry, and the Liver and Muscle Structure of Weaned Wistar Rats Prenatally Exposed to Fumonisins
Source: Animals (Basel). 2022 Sep 8;12(18):2353. doi: 10.3390/ani12182353 (PMC9495192; doi:10.3390/ani12182353)
Supplement: Supplementary file 1 [file animals-12-02353-s001.zip]

Archive with 1 entries (1 files):
- animals-1856993-supplementary.pdf
